# Supplementary material for: Regulation of the Expression of nucS, a Key Component of the Mismatch Repair System in Mycobacteria
Source: Antibiotics (Basel). 2025 Oct 24;14(11):1065. doi: 10.3390/antibiotics14111065 (PMC12649562; doi:10.3390/antibiotics14111065)
Supplement: Supplementary file 1 [file antibiotics-14-01065-s001.zip]

Archive with 1 entries (1 files):
- antibiotics-3919492-supplementary.pdf
